# Supplementary material for: Development and testing of a past year measure of sedentary behavior: the SIT-Q
Source: BMC Public Health. 2014 Sep 1;14:899. doi: 10.1186/1471-2458-14-899 (PMC4158075; doi:10.1186/1471-2458-14-899)
Supplement: Supplementary file 2 — Additional file 2: Sociodemographic characteristics of cognitive interview and pilot study participants. (CSV 1 KB) [file 12889_2013_7017_MOESM2_ESM.csv]

Additional File 2: Sociodemographic characteristics of cognitive interview and pilot study participants
Participant characteristics	Cognitive interviews (n=11)	Pilot study (n=34)
Sex
Male	3 (27%)	14 (41%)
Female	8 (73%)	20 (59%)
Age (yrs)*	46.5 (�9.2)	42.1 (14.2)
Marital status
Single	1 (9%)	11 (32%)
Married/de facto	7 (64%)	18 (53%)
Divorced/separated	3 (27%)	4 (12%)
Widowed	-	1 (3%)
Educational attainment
High school	1 (9%)	8 (24%)
Trade or technical school	-	3 (9%)
College diploma or certificate	2 (18%)	10 (29%)
Bachelor�s degree	4 (36%)	12 (35%)
Graduate degree	4 (36%)	1 (3%)
Employment status
Full-time	6 (55%)	23 (67%)
Part-time	4 (36%)	4 (12%)
Unable to work due to sickness or disability	-	1 (3%)
Looking after home and/or family	-	4 (12%)
Retired	1 (9%)	2 (6%)
Ethnic background
White (European descent)	8 (73%)	25 (73%)
Black (African or Caribbean descent)	-	1 (3%)
South Asian (e.g. India, Sri Lanka)	2 (18%)	-
East Asian (e.g. China, Japan)	1 (9%)	7 (21%)
Aboriginal (e.g. First Nations, Metis, Inuit)	-	1 (3%)
Smoking status*
Never smoked	10 (91%)	17 (59%)
Former smoker	1 (9%)	10 (34%)
Current smoker	-	2 (7%)
Data are mean (SD) for age; n (%) for remaining characteristics
* Missing data from pilot study: age = 10; smoking status = 5.
