# Supplementary material for: Development and testing of a past year measure of sedentary behavior: the SIT-Q
Source: BMC Public Health. 2014 Sep 1;14:899. doi: 10.1186/1471-2458-14-899 (PMC4158075; doi:10.1186/1471-2458-14-899)
Supplement: Supplementary file 3 — Additional file 3:: Sociodemographic characteristics of measurement property study participants. (CSV 867 bytes) [file 12889_2013_7017_MOESM3_ESM.csv]

Additional File 3: Sociodemographic characteristics of measurement property study participants (n=82)
Participant characteristics
Sex
Male	47 (58%)
Female	34 (42%)
Age (yrs)	48.1 (8.2)
Marital status
Married/de facto	49 (74%)
Not partnered	17 (26%)
Educational attainment
Less than Bachelor's degree	30 (44%)
Bachelor's degree or higher	38 (56%)
Employment status
Full-time	42 (62%)
Part-time	14 (20%)
Other (retired, homemaker)	12 (18%)
Ethnic background
White (European descent)	59 (88%)
Other (including mixed background)	8 (12%)
Data are mean (SD) for age; n (%) for remaining characteristics
Missing data: sex=1; age=1; marital status=9; educational attainment=14; employment status=14; ethnic background=15
Sociodemographic characteristics assessed during initial MAREE Study testing.
